# Supplementary material for: Noncovalently bound excited-state dimers: a perspective on current time-dependent density functional theory approaches applied to aromatic excimer models
Source: RSC Adv. 2023 Dec 11;13(51):35964–84. doi: 10.1039/d3ra07381e (PMC10712016; doi:10.1039/d3ra07381e)
Supplement: RA-013-D3RA07381E-s002 [file RA-013-D3RA07381E-s002.zip]

Archive with 34 entries (27 files):
- SI2_TDDFTExcimers_structures/
- SI2_TDDFTExcimers_structures/.DS_Store
- __MACOSX/
- __MACOSX/SI2_TDDFTExcimers_structures/
- __MACOSX/SI2_TDDFTExcimers_structures/._.DS_Store
- SI2_TDDFTExcimers_structures/template/
- SI2_TDDFTExcimers_structures/template/.DS_Store
- __MACOSX/SI2_TDDFTExcimers_structures/template/
- __MACOSX/SI2_TDDFTExcimers_structures/template/._.DS_Store
- SI2_TDDFTExcimers_structures/template/pyrene_z-mat-mopac
- __MACOSX/SI2_TDDFTExcimers_structures/template/._pyrene_z-mat-mopac
- SI2_TDDFTExcimers_structures/template/benzene_z-mat-mopac
- __MACOSX/SI2_TDDFTExcimers_structures/template/._benzene_z-mat-mopac
- SI2_TDDFTExcimers_structures/template/anthracene_z-mat-mopac
- __MACOSX/SI2_TDDFTExcimers_structures/template/._anthracene_z-mat-mopac
- SI2_TDDFTExcimers_structures/template/naphthalene_z-mat-mopac
- __MACOSX/SI2_TDDFTExcimers_structures/template/._naphthalene_z-mat-mopac
- __MACOSX/SI2_TDDFTExcimers_structures/._template
- SI2_TDDFTExcimers_structures/README.txt
- __MACOSX/SI2_TDDFTExcimers_structures/._README.txt
- SI2_TDDFTExcimers_structures/optimised/
- SI2_TDDFTExcimers_structures/optimised/pyrene-excimer-opt.xyz
- __MACOSX/SI2_TDDFTExcimers_structures/optimised/
- __MACOSX/SI2_TDDFTExcimers_structures/optimised/._pyrene-excimer-opt.xyz
- SI2_TDDFTExcimers_structures/optimised/anthracene-excimer-opt.xyz
- __MACOSX/SI2_TDDFTExcimers_structures/optimised/._anthracene-excimer-opt.xyz
- SI2_TDDFTExcimers_structures/optimised/.DS_Store
- __MACOSX/SI2_TDDFTExcimers_structures/optimised/._.DS_Store
- SI2_TDDFTExcimers_structures/optimised/benzene-excimer-opt.xyz
- __MACOSX/SI2_TDDFTExcimers_structures/optimised/._benzene-excimer-opt.xyz
- SI2_TDDFTExcimers_structures/optimised/naphthalene-excimer-opt.xyz
- __MACOSX/SI2_TDDFTExcimers_structures/optimised/._naphthalene-excimer-opt.xyz
- __MACOSX/SI2_TDDFTExcimers_structures/._optimised
- __MACOSX/._SI2_TDDFTExcimers_structures
