# Supplementary material for: Noncovalently bound excited-state dimers: a perspective on current time-dependent density functional theory approaches applied to aromatic excimer models
Source: RSC Adv. 2023 Dec 11;13(51):35964–84. doi: 10.1039/d3ra07381e (PMC10712016; doi:10.1039/d3ra07381e)
Supplement: RA-013-D3RA07381E-s002 [file RA-013-D3RA07381E-s002.zip › SI2_TDDFTExcimers_structures/template/pyrene_z-mat-mopac]

 
 
 
 C    0.000000 0    0.000000 0    0.000000 0       0    0    0
 C    XX 1    0.000000 0    0.000000 0       1    0    0
 C    1.403426 1   90.000000 1    0.000000 0       2    1    0
 C    1.403426 1   90.000000 1    0.000000 1       1    2    3
 C    1.439894 1  120.308365 1  -90.285095 1       4    1    2
 C    1.425164 1  118.409538 1   -0.948708 1       5    4    1
 C    1.376980 1  121.275116 1    0.958296 1       6    5    4
 C    1.439894 1  120.308365 1    0.000000 1       1    4    5
 C    1.407741 1  119.206360 1 -179.646667 1       8    1    4
 C    1.401783 1  120.930092 1   -0.476040 1       9    8    1
 C    1.401783 1  120.339760 1    0.025232 1      10    9    8
 C    1.439894 1  120.308365 1  179.429810 1       1    4    5
 C    1.425164 1  118.409538 1   -0.948708 1      12    1    4
 C    1.376980 1  121.275116 1    0.958296 1      13   12    1
 C    1.439894 1  119.380844 1  178.486374 1       4    5    6
 C    1.407741 1  119.206360 1    0.918252 1      15    4    5
 C    1.401783 1  120.930092 1   -0.476040 1      16   15    4
 C    1.407741 1  119.206360 1   -0.918252 1       5    4   15
 C    2.456258 1  150.324722 1   89.928062 1       3    2    1
 C    1.401783 1   90.154633 1 -179.792191 1      19    3    2
 C    1.401783 1  120.339760 1   -0.218351 1      20   19    3
 C    1.407741 1  120.930092 1   -0.025232 1      21   20   19
 C    1.425164 1  122.381287 1 -178.903870 1      22   21   20
 C    1.376980 1  121.275116 1 -179.657074 1      23   22   21
 C    1.439894 1  120.308365 1    0.000000 1       2    3   22
 C    1.407741 1  119.206360 1 -179.646667 1      25    2    3
 C    1.401783 1  120.930092 1   -0.476040 1      26   25    2
 C    1.401783 1  120.339760 1    0.025232 1      27   26   25
 C    1.439894 1  120.308365 1  179.429810 1       2    3   22
 C    1.425164 1  118.409538 1   -0.948708 1      29    2    3
 C    1.376980 1  121.275116 1    0.958296 1      30   29    2
 C    1.439894 1  119.380844 1   -0.918252 1       3   22   21
 H    1.087772 1  118.662216 1  179.173965 1      31   32    3
 H    1.087772 1  118.662216 1 -179.173965 1      30   29    2
 H    1.087559 1  118.989067 1  179.589478 1      28   29    2
 H    1.087559 1  118.989067 1 -179.589478 1      26   25    2
 H    1.085723 1  119.828987 1  179.427261 1      27   28   29
 H    1.087559 1  118.989067 1  179.589478 1      21   22    3
 H    1.087559 1  118.989067 1 -179.589478 1      19   32    3
 H    1.085723 1  119.828987 1  179.427261 1      20   21   22
 H    1.087772 1  118.662216 1  179.173965 1      24   25    2
 H    1.087772 1  118.662216 1    0.210666 1      23   22   21
 H    1.087772 1  118.662216 1 -179.173965 1       6    5    4
 H    1.087772 1  118.662216 1  179.173965 1       7    8    1
 H    1.087559 1  118.989067 1 -179.589478 1       9    8    1
 H    1.087559 1  118.989067 1  179.589478 1      11   12    1
 H    1.085723 1  119.828987 1 -179.427261 1      10    9    8
 H    1.087559 1  118.989067 1 -179.589478 1      16   15    4
 H    1.087559 1  118.989067 1  179.589478 1      18    5    4
 H    1.085723 1  119.828987 1 -179.427261 1      17   16   15
 H    1.087772 1  118.662216 1 -179.173965 1      13   12    1
 H    1.087772 1  118.662216 1   -0.210666 1      14   15   16
 
