# Supplementary material for: Noncovalently bound excited-state dimers: a perspective on current time-dependent density functional theory approaches applied to aromatic excimer models
Source: RSC Adv. 2023 Dec 11;13(51):35964–84. doi: 10.1039/d3ra07381e (PMC10712016; doi:10.1039/d3ra07381e)
Supplement: RA-013-D3RA07381E-s002 [file RA-013-D3RA07381E-s002.zip › SI2_TDDFTExcimers_structures/template/benzene_z-mat-mopac]

 C    0.000000 0    0.000000 0    0.000000 0       0    0    0
 C    XX 1    0.000000 0    0.000000 0       1    0    0
 C    1.412658 1   89.998680 1    0.000000 0       2    1    0
 C    1.412658 1  119.999596 1   90.002281 1       3    2    1
 C    1.412656 1  120.000198 1   -0.003044 1       4    3    2
 C    1.412658 1  120.000206 1    0.000000 1       5    4    3
 C    1.412656 1  120.000198 1    0.003044 1       2    3    4
 C    1.412658 1   89.998680 1    0.000001 1       1    2    3
 C    1.412658 1  119.999603 1  -90.002281 1       8    1    2
 C    1.412656 1  120.000206 1    0.003044 1       9    8    1
 C    1.412658 1  120.000198 1    0.000000 1      10    9    8
 C    1.412658 1  119.999596 1   -0.003044 1      11   10    9
 H    1.084912 1  119.989441 1 -178.346024 1       9    8    1
 H    1.084912 1  119.989441 1  178.346039 1      10   11   12
 H    1.084912 1  119.989838 1  178.346909 1      11   12    1
 H    1.084912 1  119.989761 1  178.349075 1      12    1    8
 H    1.084912 1  119.989441 1  178.346024 1       1    8    9
 H    1.084912 1  119.989838 1 -178.346909 1       8    1   12
 H    1.084912 1  119.989761 1 -178.349060 1       4    5    6
 H    1.084912 1  119.989761 1  178.349075 1       5    4    3
 H    1.084912 1  119.989830 1  178.346909 1       6    5    4
 H    1.084912 1  119.989761 1 -178.349075 1       7    2    3
 H    1.084912 1  119.989441 1 -178.346024 1       2    3    4
 H    1.084912 1  119.989838 1 -178.346909 1       3    4    5
