# Supplementary material for: Noncovalently bound excited-state dimers: a perspective on current time-dependent density functional theory approaches applied to aromatic excimer models
Source: RSC Adv. 2023 Dec 11;13(51):35964–84. doi: 10.1039/d3ra07381e (PMC10712016; doi:10.1039/d3ra07381e)
Supplement: RA-013-D3RA07381E-s002 [file RA-013-D3RA07381E-s002.zip › SI2_TDDFTExcimers_structures/template/anthracene_z-mat-mopac]

 
FINAL HEAT OF FORMATION = -1076.472170
 
 C    0.000000 0    0.000000 0    0.000000 0       0    0    0
 C    XX 1    0.000000 0    0.000000 0       1    0    0
 C    1.401260 1   90.000000 1    0.000000 0       2    1    0
 C    1.401260 1  121.377419 1   90.000000 1       3    2    1
 C    1.430214 1  121.877991 1  180.000000 1       4    3    2
 C    1.371280 1  120.744514 1  180.000000 1       5    4    3
 C    1.427150 1  120.444778 1    0.000000 1       6    5    4
 C    1.371280 1  120.444778 1    0.000000 1       7    6    5
 C    1.438335 1  119.311295 1    0.000000 1       4    3    2
 C    1.401260 1  119.311295 1    0.000000 1       9    4    3
 C    1.438335 1  119.311295 1    0.000000 1       2    3    4
 C    1.430214 1  118.810715 1  180.000000 1      11    2    3
 C    1.371280 1  120.744514 1    0.000000 1      12   11    2
 C    1.427150 1  120.444778 1    0.000000 1      13   12   11
 C    1.371280 1  120.444778 1    0.000000 1      14   13   12
 C    1.430214 1   90.000000 1    0.000000 1       1    2   15
 C    1.371280 1  120.744514 1   90.000000 1      16    1    2
 C    1.427150 1  120.444778 1    0.000000 1      17   16    1
 C    1.371280 1  120.444778 1    0.000000 1      18   17   16
 C    1.430214 1  120.744514 1    0.000000 1      19   18   17
 C    1.401260 1  121.877991 1  180.000000 1      20   19   18
 C    1.401260 1  121.377419 1  180.000000 1      21   20   19
 C    1.430214 1  121.877991 1  180.000000 1      22   21   20
 C    1.371280 1  120.744514 1  180.000000 1      23   22   21
 C    1.427150 1  120.444778 1    0.000000 1      24   23   22
 C    1.371280 1  120.444778 1    0.000000 1      25   24   23
 C    1.438335 1  119.311295 1    0.000000 1      22   21   20
 C    1.401260 1  121.877991 1  180.000000 1       1   16   17
 H    1.086797 1  120.574806 1  180.000000 1      15   14   13
 H    1.085468 1  120.070183 1  180.000000 1      14   15    2
 H    1.085468 1  119.485046 1  180.000000 1      13   14   15
 H    1.086797 1  120.574806 1  180.000000 1      12   13   14
 H    1.088411 1  119.311295 1    0.000000 1      10   11   12
 H    1.088411 1  119.311295 1    0.000000 1       3    2   15
 H    1.086797 1  118.680687 1    0.000000 1       5    4    3
 H    1.086797 1  118.680687 1    0.000000 1       8    9   10
 H    1.085468 1  120.070183 1  180.000000 1       6    5    4
 H    1.085468 1  120.070183 1  180.000000 1       7    8    9
 H    1.086797 1  120.574806 1  180.000000 1      16   17   18
 H    1.085468 1  120.070183 1  180.000000 1      17   16    1
 H    1.085468 1  119.485046 1  180.000000 1      18   17   16
 H    1.086797 1  120.574806 1  180.000000 1      19   18   17
 H    1.088411 1  119.311295 1    0.000000 1      21   20   19
 H    1.088411 1  119.311295 1    0.000000 1      28    1   16
 H    1.086797 1  118.680687 1    0.000000 1      26   27   28
 H    1.086797 1  118.680687 1    0.000000 1      23   22   21
 H    1.085468 1  120.070183 1  180.000000 1      25   26   27
 H    1.085468 1  120.070183 1  180.000000 1      24   23   22
 
