# Supplementary material for: Noncovalently bound excited-state dimers: a perspective on current time-dependent density functional theory approaches applied to aromatic excimer models
Source: RSC Adv. 2023 Dec 11;13(51):35964–84. doi: 10.1039/d3ra07381e (PMC10712016; doi:10.1039/d3ra07381e)
Supplement: RA-013-D3RA07381E-s002 [file RA-013-D3RA07381E-s002.zip › SI2_TDDFTExcimers_structures/template/naphthalene_z-mat-mopac]

 
 
 
 C    0.000000 0    0.000000 0    0.000000 0       0    0    0
 C    XX 1    0.000000 0    0.000000 0       1    0    0
 C    1.440724 1   90.000000 1    0.000000 0       2    1    0
 C    1.440724 1   90.000000 1    0.000000 1       1    2    3
 C    1.412157 1  118.748558 1  -88.911331 1       4    1    2
 C    1.408779 1  121.064354 1   -4.526119 1       5    4    1
 C    1.388985 1  120.031967 1    4.583711 1       6    5    4
 C    1.412157 1  118.748558 1    0.000000 1       1    4    5
 C    1.412157 1  118.748558 1 -177.822662 1       1    4    5
 C    1.408779 1  121.064354 1   -4.526119 1       9    1    4
 C    1.388985 1  120.031967 1    4.583711 1      10    9    1
 C    1.408779 1  120.031967 1    0.000000 1      11   10    9
 C    1.412157 1  118.748558 1  -88.911331 1       3    2    1
 C    1.408779 1  121.064354 1   -4.526119 1      13    3    2
 C    1.388985 1  120.031967 1    4.583711 1      14   13    3
 C    1.408779 1  120.031967 1    0.000000 1      15   14   13
 C    1.412157 1  122.465195 1 -177.736481 1       2   16   15
 C    1.408779 1  121.064354 1  177.736481 1      17    2   16
 C    1.388985 1  120.031967 1    4.583711 1      18   17    2
 C    1.412157 1  122.465195 1  177.736481 1       3   13   14
 H    1.087735 1  119.874237 1  179.473923 1       9   10   11
 H    1.085763 1  119.670815 1 -176.456589 1      10    9    1
 H    1.085763 1  120.288986 1  178.953201 1      11   10    9
 H    1.087735 1  119.874237 1 -179.473923 1      12   11   10
 H    1.087735 1  118.868095 1    2.795889 1       5    4   12
 H    1.087735 1  118.868095 1   -2.795889 1       8    1    9
 H    1.085763 1  119.670815 1  176.456589 1       7    8    1
 H    1.085763 1  119.670815 1 -176.456589 1       6    5    4
 H    1.087735 1  119.874237 1 -179.473923 1      16   15   14
 H    1.085763 1  119.670815 1  176.456589 1      15   16    2
 H    1.085763 1  120.288986 1 -178.953201 1      14   15   16
 H    1.087735 1  119.874237 1  179.473923 1      13   14   15
 H    1.087735 1  118.868095 1   -2.795889 1      20    3   13
 H    1.087735 1  118.868095 1    2.795889 1      17    2   16
 H    1.085763 1  119.670815 1 -176.456589 1      18   17    2
 H    1.085763 1  119.670815 1  176.456589 1      19   20    3
 
