# Supplementary material for: Noncovalently bound excited-state dimers: a perspective on current time-dependent density functional theory approaches applied to aromatic excimer models
Source: RSC Adv. 2023 Dec 11;13(51):35964–84. doi: 10.1039/d3ra07381e (PMC10712016; doi:10.1039/d3ra07381e)
Supplement: RA-013-D3RA07381E-s002 [file RA-013-D3RA07381E-s002.zip › SI2_TDDFTExcimers_structures/README.txt]

Each Z-matrix is in MOPAC format, with XX indicating the dissociation coordinate for the dimer. The dissociation coordinate defines the inter-monomer distance of the dimer in Angstroms. 
