# Supplementary material for: Noncovalently bound excited-state dimers: a perspective on current time-dependent density functional theory approaches applied to aromatic excimer models
Source: RSC Adv. 2023 Dec 11;13(51):35964–84. doi: 10.1039/d3ra07381e (PMC10712016; doi:10.1039/d3ra07381e)
Supplement: RA-013-D3RA07381E-s002 [file RA-013-D3RA07381E-s002.zip › SI2_TDDFTExcimers_structures/optimised/pyrene-excimer-opt.xyz]

52
Energy =
C    -2.8358218   -1.2160529   -1.6259015 
C    -1.4283613   -1.2430773   -1.6336137 
C    -0.7017131    0.0000000   -1.6274283 
C    -1.4283613    1.2430773   -1.6336137 
C     0.7017131    0.0000000   -1.6274283 
C     1.4283613    1.2430773   -1.6336137 
C     0.6884901    2.4608478   -1.6604285 
C    -0.6884901    2.4608478   -1.6604285 
C     1.4283613   -1.2430773   -1.6336137 
C    -2.8358218    1.2160529   -1.6259015 
C    -3.5331019    0.0000000   -1.6223442 
C     2.8358218    1.2160529   -1.6259015 
C     2.8358218   -1.2160529   -1.6259015 
C     3.5331019    0.0000000   -1.6223442 
C     0.6884901   -2.4608478   -1.6604285 
C    -0.6884901   -2.4608478   -1.6604285 
H    -1.2334038    3.4021096   -1.6789509 
H     1.2334038    3.4021096   -1.6789509 
H     3.3811338    2.1569503   -1.6374245 
H     3.3811338   -2.1569503   -1.6374245 
H     4.6188196    0.0000000   -1.6258058 
H    -3.3811338   -2.1569503   -1.6374245 
H    -3.3811338    2.1569503   -1.6374245 
H    -4.6188196    0.0000000   -1.6258058 
H     1.2334038   -3.4021096   -1.6789509 
H    -1.2334038   -3.4021096   -1.6789509 
C    -2.8358218   -1.2160529    1.6259015 
C    -1.4283613   -1.2430773    1.6336137 
C    -0.7017131    0.0000000    1.6274283 
C    -1.4283613    1.2430773    1.6336137 
C     0.7017131    0.0000000    1.6274283 
C     1.4283613    1.2430773    1.6336137 
C     0.6884901    2.4608478    1.6604285 
C    -0.6884901    2.4608478    1.6604285 
C     1.4283613   -1.2430773    1.6336137 
C    -2.8358218    1.2160529    1.6259015 
C    -3.5331019    0.0000000    1.6223442 
C     2.8358218    1.2160529    1.6259015 
C     2.8358218   -1.2160529    1.6259015 
C     3.5331019    0.0000000    1.6223442 
C     0.6884901   -2.4608478    1.6604285 
C    -0.6884901   -2.4608478    1.6604285 
H    -1.2334038    3.4021096    1.6789509 
H     1.2334038    3.4021096    1.6789509 
H     3.3811338    2.1569503    1.6374245 
H     3.3811338   -2.1569503    1.6374245 
H     4.6188196    0.0000000    1.6258058 
H    -3.3811338   -2.1569503    1.6374245 
H    -3.3811338    2.1569503    1.6374245 
H    -4.6188196    0.0000000    1.6258058 
H     1.2334038   -3.4021096    1.6789509 
H    -1.2334038   -3.4021096    1.6789509 
