# Supplementary material for: Noncovalently bound excited-state dimers: a perspective on current time-dependent density functional theory approaches applied to aromatic excimer models
Source: RSC Adv. 2023 Dec 11;13(51):35964–84. doi: 10.1039/d3ra07381e (PMC10712016; doi:10.1039/d3ra07381e)
Supplement: RA-013-D3RA07381E-s002 [file RA-013-D3RA07381E-s002.zip › SI2_TDDFTExcimers_structures/optimised/anthracene-excimer-opt.xyz]

48
Energy =
C    -2.4695069    1.4014805   -1.6076996 
C    -3.6719995    0.7012167   -1.6910516 
C    -3.6719995   -0.7012167   -1.6910516 
C    -2.4695069   -1.4014805   -1.6076996 
C    -1.2353082   -0.7205068   -1.5511443 
C    -1.2353082    0.7205068   -1.5511443 
C     0.0000000   -1.4021575   -1.4662131 
C     0.0000000    1.4021575   -1.4662131 
C     1.2353082    0.7205068   -1.5511443 
C     1.2353082   -0.7205068   -1.5511443 
C     2.4695069    1.4014805   -1.6076996 
C     2.4695069   -1.4014805   -1.6076996 
C     3.6719995    0.7012167   -1.6910516 
C     3.6719995   -0.7012167   -1.6910516 
H    -2.4701837    2.4893039   -1.6093803 
H    -4.6102266    1.2445906   -1.7511362 
H    -4.6102266   -1.2445906   -1.7511362 
H    -2.4701837   -2.4893039   -1.6093803 
H     0.0000000   -2.4918885   -1.4708380 
H     0.0000000    2.4918885   -1.4708380 
H     2.4701837    2.4893039   -1.6093803 
H     2.4701837   -2.4893039   -1.6093803 
H     4.6102266    1.2445906   -1.7511362 
H     4.6102266   -1.2445906   -1.7511362 
C    -2.4695069    1.4014805    1.6076996 
C    -3.6719995    0.7012167    1.6910516 
C    -3.6719995   -0.7012167    1.6910516 
C    -2.4695069   -1.4014805    1.6076996 
C    -1.2353082   -0.7205068    1.5511443 
C    -1.2353082    0.7205068    1.5511443 
C     0.0000000   -1.4021575    1.4662131 
C     0.0000000    1.4021575    1.4662131 
C     1.2353082    0.7205068    1.5511443 
C     1.2353082   -0.7205068    1.5511443 
C     2.4695069    1.4014805    1.6076996 
C     2.4695069   -1.4014805    1.6076996 
C     3.6719995    0.7012167    1.6910516 
C     3.6719995   -0.7012167    1.6910516 
H    -2.4701837    2.4893039    1.6093803 
H    -4.6102266    1.2445906    1.7511362 
H    -4.6102266   -1.2445906    1.7511362 
H    -2.4701837   -2.4893039    1.6093803 
H     0.0000000   -2.4918885    1.4708380 
H     0.0000000    2.4918885    1.4708380 
H     2.4701837    2.4893039    1.6093803 
H     2.4701837   -2.4893039    1.6093803 
H     4.6102266    1.2445906    1.7511362 
H     4.6102266   -1.2445906    1.7511362 
