# Supplementary material for: Noncovalently bound excited-state dimers: a perspective on current time-dependent density functional theory approaches applied to aromatic excimer models
Source: RSC Adv. 2023 Dec 11;13(51):35964–84. doi: 10.1039/d3ra07381e (PMC10712016; doi:10.1039/d3ra07381e)
Supplement: RA-013-D3RA07381E-s002 [file RA-013-D3RA07381E-s002.zip › SI2_TDDFTExcimers_structures/optimised/benzene-excimer-opt.xyz]

24
Energy =
C    -1.4126609    0.0000000   -1.4959686 
C    -0.7063278    1.2233949   -1.4960011 
C    -0.7063278   -1.2233949   -1.4960011 
C     0.7063278    1.2233949   -1.4960011 
C     1.4126609    0.0000000   -1.4959686 
C     0.7063278   -1.2233949   -1.4960011 
C    -1.4126609    0.0000000    1.4959686 
C    -0.7063278    1.2233949    1.4960011 
C    -0.7063278   -1.2233949    1.4960011 
C     0.7063278    1.2233949    1.4960011 
C     1.4126609    0.0000000    1.4959686 
C     0.7063278   -1.2233949    1.4960011 
H    -1.2486160   -2.1626627   -1.5230978 
H     1.2486160   -2.1626627   -1.5230978 
H     2.4972346    0.0000000   -1.5230758 
H     1.2486160    2.1626627   -1.5230978 
H    -1.2486160    2.1626627   -1.5230978 
H    -2.4972346    0.0000000   -1.5230758 
H    -1.2486160   -2.1626627    1.5230978 
H     1.2486160   -2.1626627    1.5230978 
H     2.4972346    0.0000000    1.5230758 
H     1.2486160    2.1626627    1.5230978 
H    -1.2486160    2.1626627    1.5230978 
H    -2.4972346    0.0000000    1.5230758 
