# Supplementary material for: Noncovalently bound excited-state dimers: a perspective on current time-dependent density functional theory approaches applied to aromatic excimer models
Source: RSC Adv. 2023 Dec 11;13(51):35964–84. doi: 10.1039/d3ra07381e (PMC10712016; doi:10.1039/d3ra07381e)
Supplement: RA-013-D3RA07381E-s002 [file RA-013-D3RA07381E-s002.zip › SI2_TDDFTExcimers_structures/optimised/naphthalene-excimer-opt.xyz]

36
Energy =
C    -1.2378698    1.3995629   -1.5055452 
C    -2.4553818    0.6944926   -1.5776542 
C    -2.4553818   -0.6944926   -1.5776542 
C    -1.2378698   -1.3995629   -1.5055452 
C     0.0000000   -0.7203623   -1.5290686 
C     0.0000000    0.7203623   -1.5290686 
C     1.2378698   -1.3995629   -1.5055452 
C     1.2378698    1.3995629   -1.5055452 
C     2.4553818    0.6944926   -1.5776542 
C     2.4553818   -0.6944926   -1.5776542 
H    -1.2403271    2.4872596   -1.5143660 
H    -3.3921472    1.2421102   -1.6159773 
H    -3.3921472   -1.2421102   -1.6159773 
H    -1.2403271   -2.4872596   -1.5143660 
H     1.2403271   -2.4872596   -1.5143660 
H     1.2403271    2.4872596   -1.5143660 
H     3.3921472    1.2421102   -1.6159773 
H     3.3921472   -1.2421102   -1.6159773 
C    -1.2378698    1.3995629    1.5055452 
C    -2.4553818    0.6944926    1.5776542 
C    -2.4553818   -0.6944926    1.5776542 
C    -1.2378698   -1.3995629    1.5055452 
C     0.0000000   -0.7203623    1.5290686 
C     0.0000000    0.7203623    1.5290686 
C     1.2378698   -1.3995629    1.5055452 
C     1.2378698    1.3995629    1.5055452 
C     2.4553818    0.6944926    1.5776542 
C     2.4553818   -0.6944926    1.5776542 
H    -1.2403271    2.4872596    1.5143660 
H    -3.3921472    1.2421102    1.6159773 
H    -3.3921472   -1.2421102    1.6159773 
H    -1.2403271   -2.4872596    1.5143660 
H     1.2403271   -2.4872596    1.5143660 
H     1.2403271    2.4872596    1.5143660 
H     3.3921472    1.2421102    1.6159773 
H     3.3921472   -1.2421102    1.6159773 
